# Supplementary material for: Paper to Pixels: Enhancing Unilateral Neglect Assessment Using the New Computer Vision-Based Tool CANDO
Source: Brain Sci. 2026 May 21;16(5):541. doi: 10.3390/brainsci16050541 (PMC13204769; doi:10.3390/brainsci16050541)
Supplement: Supplementary file 1 [file brainsci-16-00541-s001.zip]

Archive with 1 entries (1 files):
- brainsci-4295252-supplementary.pdf
